# Supplementary material for: Physical strain while wearing personal radiation protection systems in interventional radiology
Source: PLoS One. 2022 Jul 21;17(7):e0271664. doi: 10.1371/journal.pone.0271664 (PMC9302834; doi:10.1371/journal.pone.0271664)
Supplement: S1 Data — (XLSX) [file pone.0271664.s001.xlsx]

## Sheet: Tabelle1
	Proband 1	Proband 2	Proband 3	Proband 5	Proband 6	Proband 8	Proband 9	Proband 11
pxam1l	-351.927	-294.933	-624.43	-722.609	-2003.24	-993.024	-1021.14	-856.896
pxam1r	-405.437	-748.613	-611.867	-957.164	-1011.26	-847.397	-1568.4	-657.365
pxam2l	-318.373	-478.82	-553.217	-795.994	-1920.74	-1289.92	-994.463	-915.123
pxam2r	-741.335	-757.43	-832.757	-1039.83	-1131.56	-954.039	-1455.09	-593.216
pxam3l	-264.271	-472.311	-453.112	-900.758	-2065.15	-1297.68	-1022.38	-926.698
pxam3r	-690.991	-1155.72	-975.073	-1056.5	-1069.14	-926.91	-1381.11	-537.772
pxam4l	-237.152	-496.844	-785.43	-774.82	-2036.34	-1297.62	-1101.6	-949.792
pxam4r	-540.601	-1039.61	-1186.38	-1127.69	-1015.43	-1039.75	-1538.84	-802.788
pxam5l	-611.5	-121.461	-233.116	-750.111	-1070.68	-582.765	-702.061	-842.439
pxam5r	-601.877	-870.18	-357.018	-1354.2	-187.071	-474.24	-835.083	-579.062
pxam6l	-804.601	-521.716	-388.844	-1024.26	-1318.09	-628.174	-1129.44	-810.425
pxam6r	-627.115	-915.212	-660.325	-980.199	-278.046	-316.335	-793.314	-592.615
pxbm1l	-592.5	-727.077	-1177.93	-555.366	-1013.62	-656.46	-505.503	-745.92
pxbm1r	-710.318	-573.269	-644.397	-500.562	-1062.3	-499.041	-484.96	-507.155
pxbm2l	-667.694	-761.669	-1286.67	-573.264	-990.006	-686.545	-554.838	-697.12
pxbm2r	-691.932	-618.617	-636.04	-477.198	-991.067	-451.098	-520.776	-401.321
pxbm3l	-553.037	-922.849	-1093.12	-595.978	-940.491	-703.969	-564.703	-721.962
pxbm3r	-624.204	-671.897	-653.027	-485.919	-1133.91	-398.052	-464.656	-418.969
pxbm4l	-571.595	-675.119	-1045.72	-492.392	-898.965	-722.586	-584.573	-726.732
pxbm4r	-604.363	-482.892	-567.679	-615.56	-968.688	-396.401	-469.863	-423.122
pxbm5l	-621.414	-749.552	-701.328	-477.786	-520.539	-510.143	-698.985	-732.698
pxbm5r	-733.609	-476.704	-364.541	-515.185	-538.338	-386.053	-486.883	-437.604
pxbm6l	-819.777	-720.17	-728.423	-469.913	-432.333	-470.984	-610.225	-698.582
pxbm6r	-904.998	-537.293	-565.494	-402.8	-437.601	-234.056	-428.626	-441.409
pxcm1l	-1224.23	-920.861	-862.635	-642.592	-1138.26	-556.586	-1033.95	-840.947
pxcm1r	-1405.43	-972.659	-1506.84	-720.988	-1643.89	-1467.97	-1083.57	-1300.16
pxcm2l	-1334.31	-1014.88	-715.578	-683.943	-1217.35	-569.563	-834.292	-707.793
pxcm2r	-1278.72	-748.648	-1762.27	-953.34	-1714.05	-1349.59	-1532.57	-1478.69
pxcm3l	-1344.01	-879.686	-730.917	-676.387	-1272	-566.43	-739.752	-896.389
pxcm3r	-1268.55	-908.66	-1751.11	-983.751	-1675.22	-1229.89	-1363.23	-1516.31
pxcm4l	-1278.36	-694.203	-574.21	-732.639	-1125.1	-483.288	-987.66	-850.692
pxcm4r	-1182.42	-736.007	-1583.22	-1063.69	-1676.01	-1269.88	-1358.61	-1623.11
pxcm5l	-1246.61	-579.65	-346.067	-778.851	-819.239	-205.777	-521.128	-623.946
pxcm5r	-1072.27	-935.036	-663.561	-897.26	-878.02	-986.342	-700.331	-1544.84
pxcm6l	-1531.24	-823.459	-614.401	-922.658	-1002.85	-123.392	-628.909	-621.731
pxcm6r	-1613.1	-444.688	-939.907	-813.871	-678.521	-1379.42	-1327.52	-1425.67
pxdm1l	-769.208	-573.717	-420.653	-581.776	-342.405	-395.082	-161.496	-706.938
pxdm1r	-929.186	-655.197	-1296.69	-465.13	-615.172	-825.693	-508.205	-604.051
pxdm2l	-881.074	-588.025	-429.08	-502.364	-458.601	-414.84	-202.222	-694.521
pxdm2r	-1022.7	-749.913	-1274.24	-518.958	-853.789	-1001.71	-503.489	-652.106
pxdm3l	-1061.87	-621.74	-488.977	-464.706	-569.942	-470.01	-205.559	-744.646
pxdm3r	-1086.63	-744.845	-1384.92	-590.23	-857.28	-1125.49	-579.995	-739.012
pxdm4l	-969.841	-462.345	-406.727	-440.409	-673.515	-510.046	-408.729	-833.001
pxdm4r	-1032.18	-648.369	-1198.1	-660.76	-1250.49	-1291.38	-753.787	-804.126
pxdm5l	-1191.68	-510.999	-378.03	-525.36	-633.641	-224.517	-497.924	-824.002
pxdm5r	-818.402	-805.245	-632.747	-656.579	-274.968	-735.82	-458.659	-891.553
pxdm6l	-1331.68	-519.105	-535.057	-626.544	-626.791	-149.956	-474.979	-765.034
pxdm6r	-1065.79	-746.087	-1148.29	-669.571	-284.21	-819.547	-754.241	-890.836
pxzm1l	-258.153	-285.541	-376.393	-111.226	-81.3225	-126.195	50.7039	-142.946
pxzm1r	-573.003	-262.833	-90.6851	-321.228	-151.374	-223.883	-74.2692	-21.1317
pxzm2l	-319.282	-323.397	-251.849	-77.0795	-54.0833	-187.024	-55.5137	-156.651
pxzm2r	-338.135	-204.008	-116.836	-261.623	-123.531	-205.131	-103.557	-32.0404
pxzm3l	-438.45	-225.134	-249.325	-65.0266	-60.3109	-165.437	-94.9967	-112.535
pxzm3r	-369.619	-279.699	-97.7109	-229.284	-139.353	-159.26	-160.552	-27.5435
pxzm4l	-370.349	-282.702	-119.172	-66.7987	-88.022	-176.842	-135.377	-154.163
pxzm4r	-476.938	-241.293	-79.1214	-306.695	-156.065	-199.293	-162.732	-63.994
pxzm5l	-248.312	-178.952	-28.6875	-42.0491	-106.836	-84.6726	-87.4034	-119.04
pxzm5r	-282.234	-236.843	-14.8205	-158.449	-72.5359	-111.304	-53.5957	-22.4325
pxzm6l	-306.558	-91.0665	-61.8574	-20.0621	-46.4136	-89.1688	-43.216	-94.6671
pxzm6r	-429.077	-465.01	-54.1703	-143.518	-57.1236	-95.2622	5.80145	12.1724
px=proband Nr. 1-11
a-d = apron types (a = one-piece radiation protection apron, b = two-piece radiation protection apron, c = one-piece radiation protection coat without belt, d = one-piece radiation protection coat with belt, z = free-hanging radiation protection system)
m = Motion (1 = Standing, without any movement, 2 = Taking a step forward and a step back, 3 = Taking a step to the side and back, 4 = Rotating the upper body by 45° to the right and to the left, 5 = Moving the arms up and back, 6 = Bending the upper body forward by approx. 30°)
r/l = right shoulder/left shoulder
